# Supplementary material for: Two Novel er1 Alleles Conferring Powdery Mildew (Erysiphe pisi) Resistance Identified in a Worldwide Collection of Pea (Pisum sativum L.) Germplasms
Source: Int J Mol Sci. 2019 Oct 12;20(20):5071. doi: 10.3390/ijms20205071 (PMC6829425; doi:10.3390/ijms20205071)
Supplement: Supplementary file 1 [file ijms-20-05071-s001.zip]

Archive with 1 entries (1 files):
- ijms-589266-supplementary.7z
